# Supplementary material for: Physico-Chemical Investigation and Antimicrobial Efficacy of Ozonated Oils: The Case Study of Commercial Ozonated Olive and Sunflower Seed Refined Oils
Source: Molecules. 2024 Feb 1;29(3):679. doi: 10.3390/molecules29030679 (PMC10856119; doi:10.3390/molecules29030679)
Supplement: Supplementary file 1 [file molecules-29-00679-s001.zip]

Archive with 3 entries (3 files):
- Figure S1.pdf
- ozonated olive oil technical sheet.pdf
- ozonated sunflower oil technical sheet.pdf
